# Supplementary material for: Changes in Trimethylamine-N-oxide Levels in Obese Patients following Laparoscopic Roux-en-Y Gastric Bypass or Sleeve Gastrectomy in a Korean Obesity Surgical Treatment Study (KOBESS)
Source: J Clin Med. 2021 Oct 29;10(21):5091. doi: 10.3390/jcm10215091 (PMC8584728; doi:10.3390/jcm10215091)
Supplement: Supplementary file 1 [file jcm-10-05091-s001.zip]

Archive with 1 entries (1 files):
- jcm-1398786-supplementary.pdf
